# Supplementary material for: Interception of Signaling Circuits of Esophageal Adenocarcinoma Cells by Resveratrol Reveals Molecular and Immunomodulatory Signatures
Source: Cancers (Basel). 2021 Nov 19;13(22):5811. doi: 10.3390/cancers13225811 (PMC8616317; doi:10.3390/cancers13225811)
Supplement: Supplementary file 1 [file cancers-13-05811-s001.zip]

Archive with 1 entries (1 files):
- cancers-1434702-supplementary.pdf
